# Supplementary material for: Quick assessment for systematic test statistic inflation/deflation due to null model misspecifications in genome-wide environment interaction studies
Source: PLoS One. 2019 Jul 18;14(7):e0219825. doi: 10.1371/journal.pone.0219825 (PMC6638962; doi:10.1371/journal.pone.0219825)
Supplement: S1 Table — lapprox computed for joint GxE interaction on ADNI-GWAS data for 684 non-Hispanic Caucasian samples, where sex and age are adjusted for, with respect to five quantitative phenotypes, height (HEIGHT), body mass index (BMI), whole brain (WholeBrain), intracranial volume (ICV), and mini mental state exam (MMSE), and 117 metabolite variables as environment variable. (CSV) [file pone.0219825.s008.csv]

Phenotype	Environment	lapprox_joint_GxE
HEIGHT	C0	1.03
HEIGHT	C10	0.87
HEIGHT	C10.2	3.57
HEIGHT	C12	0.95
HEIGHT	C14.1	1
HEIGHT	C14.1.OH	0.97
HEIGHT	C14.2	0.94
HEIGHT	C16	1
HEIGHT	C16.1	0.95
HEIGHT	C18	1.07
HEIGHT	C18.1	0.94
HEIGHT	C18.2	1.17
HEIGHT	C2	0.98
HEIGHT	C3	1.15
HEIGHT	C3.DC..C4.OH.	1.17
HEIGHT	C4	1.02
HEIGHT	C6..C4.1.DC.	1
HEIGHT	C5	1.21
HEIGHT	C5.DC..C6.OH.	0.77
HEIGHT	C7.DC	0.98
HEIGHT	C9	0.97
HEIGHT	lysoPC.a.C16.0	0.96
HEIGHT	lysoPC.a.C16.1	0.98
HEIGHT	lysoPC.a.C17.0	0.93
HEIGHT	lysoPC.a.C18.0	0.97
HEIGHT	lysoPC.a.C18.1	1.07
HEIGHT	lysoPC.a.C18.2	1.16
HEIGHT	lysoPC.a.C20.3	0.99
HEIGHT	lysoPC.a.C20.4	1.1
HEIGHT	lysoPC.a.C24.0	1.09
HEIGHT	lysoPC.a.C26.0	1.02
HEIGHT	lysoPC.a.C26.1	1.16
HEIGHT	lysoPC.a.C28.0	0.98
HEIGHT	lysoPC.a.C28.1	1.03
HEIGHT	PC.aa.C24.0	1.16
HEIGHT	PC.aa.C28.1	1.04
HEIGHT	PC.aa.C30.0	1.04
HEIGHT	PC.aa.C32.0	1.08
HEIGHT	PC.aa.C32.1	1.01
HEIGHT	PC.aa.C32.3	0.96
HEIGHT	PC.aa.C34.1	1.05
HEIGHT	PC.aa.C34.2	1.02
HEIGHT	PC.aa.C34.3	1.08
HEIGHT	PC.aa.C34.4	1.08
HEIGHT	PC.aa.C36.0	0.94
HEIGHT	PC.aa.C36.1	1.06
HEIGHT	PC.aa.C36.2	1
HEIGHT	PC.aa.C36.3	1.14
HEIGHT	PC.aa.C36.4	1.11
HEIGHT	PC.aa.C36.5	1.06
HEIGHT	PC.aa.C36.6	0.99
HEIGHT	PC.aa.C38.0	0.98
HEIGHT	PC.aa.C38.3	0.95
HEIGHT	PC.aa.C38.4	1.17
HEIGHT	PC.aa.C38.5	1.14
HEIGHT	PC.aa.C38.6	1.02
HEIGHT	PC.aa.C40.2	1.01
HEIGHT	PC.aa.C40.3	1
HEIGHT	PC.aa.C40.4	1.12
HEIGHT	PC.aa.C40.5	1.09
HEIGHT	PC.aa.C40.6	1.04
HEIGHT	PC.aa.C42.0	0.97
HEIGHT	PC.aa.C42.1	1.04
HEIGHT	PC.aa.C42.2	1.07
HEIGHT	PC.aa.C42.4	1.07
HEIGHT	PC.aa.C42.5	1.06
HEIGHT	PC.aa.C42.6	1.06
HEIGHT	PC.ae.C30.0	0.98
HEIGHT	PC.ae.C30.1	1.03
HEIGHT	PC.ae.C30.2	1.03
HEIGHT	PC.ae.C32.1	1.04
HEIGHT	PC.ae.C32.2	1.04
HEIGHT	PC.ae.C34.0	1.01
HEIGHT	PC.ae.C34.1	1.06
HEIGHT	PC.ae.C34.2	1.13
HEIGHT	PC.ae.C34.3	1.23
HEIGHT	PC.ae.C36.0	1.12
HEIGHT	PC.ae.C36.1	1
HEIGHT	PC.ae.C36.2	1.04
HEIGHT	PC.ae.C36.3	1.12
HEIGHT	PC.ae.C36.4	1.23
HEIGHT	PC.ae.C36.5	1.13
HEIGHT	PC.ae.C38.0	0.99
HEIGHT	PC.ae.C38.2	0.95
HEIGHT	PC.ae.C38.3	0.95
HEIGHT	PC.ae.C38.4	1.23
HEIGHT	PC.ae.C38.5	1.19
HEIGHT	PC.ae.C38.6	1.06
HEIGHT	PC.ae.C40.1	1.03
HEIGHT	PC.ae.C40.2	0.99
HEIGHT	PC.ae.C40.3	0.82
HEIGHT	PC.ae.C40.4	1.09
HEIGHT	PC.ae.C40.5	1.14
HEIGHT	PC.ae.C40.6	1.08
HEIGHT	PC.ae.C42.1	1.02
HEIGHT	PC.ae.C42.2	0.93
HEIGHT	PC.ae.C42.3	0.95
HEIGHT	PC.ae.C42.4	1.06
HEIGHT	PC.ae.C42.5	1.01
HEIGHT	PC.ae.C44.3	0.94
HEIGHT	PC.ae.C44.4	0.98
HEIGHT	PC.ae.C44.5	1.01
HEIGHT	PC.ae.C44.6	1.07
HEIGHT	SM..OH..C14.1	1
HEIGHT	SM..OH..C16.1	1.03
HEIGHT	SM..OH..C22.1	1.1
HEIGHT	SM..OH..C22.2	1.03
HEIGHT	SM..OH..C24.1	1.01
HEIGHT	SM.C16.0	1.13
HEIGHT	SM.C16.1	1.08
HEIGHT	SM.C18.0	1.03
HEIGHT	SM.C18.1	1.04
HEIGHT	SM.C20.2	0.99
HEIGHT	SM.C24.0	1.12
HEIGHT	SM.C24.1	1.04
HEIGHT	SM.C26.0	1
HEIGHT	SM.C26.1	0.95
BMI	C0	1.01
BMI	C10	0.87
BMI	C10.2	1.79
BMI	C12	0.89
BMI	C14.1	0.87
BMI	C14.1.OH	0.98
BMI	C14.2	0.93
BMI	C16	0.91
BMI	C16.1	0.9
BMI	C18	0.87
BMI	C18.1	0.92
BMI	C18.2	0.93
BMI	C2	0.96
BMI	C3	0.99
BMI	C3.DC..C4.OH.	0.81
BMI	C4	3.79
BMI	C6..C4.1.DC.	1.08
BMI	C5	3.03
BMI	C5.DC..C6.OH.	0.97
BMI	C7.DC	1.27
BMI	C9	0.71
BMI	lysoPC.a.C16.0	0.9
BMI	lysoPC.a.C16.1	0.97
BMI	lysoPC.a.C17.0	1.03
BMI	lysoPC.a.C18.0	0.94
BMI	lysoPC.a.C18.1	0.95
BMI	lysoPC.a.C18.2	1.02
BMI	lysoPC.a.C20.3	0.94
BMI	lysoPC.a.C20.4	1.02
BMI	lysoPC.a.C24.0	0.96
BMI	lysoPC.a.C26.0	1.05
BMI	lysoPC.a.C26.1	0.94
BMI	lysoPC.a.C28.0	1.02
BMI	lysoPC.a.C28.1	0.98
BMI	PC.aa.C24.0	1.13
BMI	PC.aa.C28.1	0.98
BMI	PC.aa.C30.0	0.97
BMI	PC.aa.C32.0	0.86
BMI	PC.aa.C32.1	0.96
BMI	PC.aa.C32.3	1.11
BMI	PC.aa.C34.1	0.94
BMI	PC.aa.C34.2	0.99
BMI	PC.aa.C34.3	1.01
BMI	PC.aa.C34.4	1
BMI	PC.aa.C36.0	0.99
BMI	PC.aa.C36.1	0.96
BMI	PC.aa.C36.2	0.98
BMI	PC.aa.C36.3	1.02
BMI	PC.aa.C36.4	0.95
BMI	PC.aa.C36.5	0.87
BMI	PC.aa.C36.6	1.04
BMI	PC.aa.C38.0	0.94
BMI	PC.aa.C38.3	1.07
BMI	PC.aa.C38.4	0.97
BMI	PC.aa.C38.5	0.95
BMI	PC.aa.C38.6	0.94
BMI	PC.aa.C40.2	1.42
BMI	PC.aa.C40.3	1.04
BMI	PC.aa.C40.4	1.07
BMI	PC.aa.C40.5	0.98
BMI	PC.aa.C40.6	0.95
BMI	PC.aa.C42.0	0.87
BMI	PC.aa.C42.1	0.89
BMI	PC.aa.C42.2	0.91
BMI	PC.aa.C42.4	1.32
BMI	PC.aa.C42.5	1.17
BMI	PC.aa.C42.6	1.94
BMI	PC.ae.C30.0	0.95
BMI	PC.ae.C30.1	0.98
BMI	PC.ae.C30.2	0.99
BMI	PC.ae.C32.1	0.85
BMI	PC.ae.C32.2	0.98
BMI	PC.ae.C34.0	0.9
BMI	PC.ae.C34.1	0.92
BMI	PC.ae.C34.2	0.99
BMI	PC.ae.C34.3	0.94
BMI	PC.ae.C36.0	1.04
BMI	PC.ae.C36.1	0.97
BMI	PC.ae.C36.2	1.03
BMI	PC.ae.C36.3	0.98
BMI	PC.ae.C36.4	0.96
BMI	PC.ae.C36.5	0.98
BMI	PC.ae.C38.0	0.98
BMI	PC.ae.C38.2	1.64
BMI	PC.ae.C38.3	1.46
BMI	PC.ae.C38.4	0.93
BMI	PC.ae.C38.5	0.98
BMI	PC.ae.C38.6	0.94
BMI	PC.ae.C40.1	1.01
BMI	PC.ae.C40.2	1.26
BMI	PC.ae.C40.3	3.17
BMI	PC.ae.C40.4	1.26
BMI	PC.ae.C40.5	1.19
BMI	PC.ae.C40.6	1.01
BMI	PC.ae.C42.1	1.22
BMI	PC.ae.C42.2	1.04
BMI	PC.ae.C42.3	0.98
BMI	PC.ae.C42.4	0.98
BMI	PC.ae.C42.5	0.99
BMI	PC.ae.C44.3	1.54
BMI	PC.ae.C44.4	0.91
BMI	PC.ae.C44.5	0.83
BMI	PC.ae.C44.6	0.87
BMI	SM..OH..C14.1	0.93
BMI	SM..OH..C16.1	0.97
BMI	SM..OH..C22.1	0.96
BMI	SM..OH..C22.2	1.07
BMI	SM..OH..C24.1	0.94
BMI	SM.C16.0	0.98
BMI	SM.C16.1	1.02
BMI	SM.C18.0	1.01
BMI	SM.C18.1	1.09
BMI	SM.C20.2	1.05
BMI	SM.C24.0	0.94
BMI	SM.C24.1	1.02
BMI	SM.C26.0	0.91
BMI	SM.C26.1	0.98
ICV	C0	1.03
ICV	C10	0.8
ICV	C10.2	0.8
ICV	C12	0.87
ICV	C14.1	0.88
ICV	C14.1.OH	0.97
ICV	C14.2	0.93
ICV	C16	0.95
ICV	C16.1	0.88
ICV	C18	1.04
ICV	C18.1	0.96
ICV	C18.2	0.97
ICV	C2	0.92
ICV	C3	1.09
ICV	C3.DC..C4.OH.	0.82
ICV	C4	0.85
ICV	C6..C4.1.DC.	0.78
ICV	C5	0.8
ICV	C5.DC..C6.OH.	0.84
ICV	C7.DC	0.82
ICV	C9	1.34
ICV	lysoPC.a.C16.0	1.03
ICV	lysoPC.a.C16.1	1.1
ICV	lysoPC.a.C17.0	0.98
ICV	lysoPC.a.C18.0	0.99
ICV	lysoPC.a.C18.1	0.97
ICV	lysoPC.a.C18.2	1
ICV	lysoPC.a.C20.3	1.09
ICV	lysoPC.a.C20.4	0.95
ICV	lysoPC.a.C24.0	1.05
ICV	lysoPC.a.C26.0	1.01
ICV	lysoPC.a.C26.1	0.94
ICV	lysoPC.a.C28.0	1.01
ICV	lysoPC.a.C28.1	0.96
ICV	PC.aa.C24.0	0.98
ICV	PC.aa.C28.1	0.96
ICV	PC.aa.C30.0	0.98
ICV	PC.aa.C32.0	0.96
ICV	PC.aa.C32.1	1
ICV	PC.aa.C32.3	1
ICV	PC.aa.C34.1	0.9
ICV	PC.aa.C34.2	0.88
ICV	PC.aa.C34.3	0.99
ICV	PC.aa.C34.4	0.98
ICV	PC.aa.C36.0	0.96
ICV	PC.aa.C36.1	0.99
ICV	PC.aa.C36.2	0.86
ICV	PC.aa.C36.3	0.92
ICV	PC.aa.C36.4	0.93
ICV	PC.aa.C36.5	0.94
ICV	PC.aa.C36.6	1.03
ICV	PC.aa.C38.0	0.92
ICV	PC.aa.C38.3	1.02
ICV	PC.aa.C38.4	1
ICV	PC.aa.C38.5	1.03
ICV	PC.aa.C38.6	1.01
ICV	PC.aa.C40.2	0.87
ICV	PC.aa.C40.3	0.93
ICV	PC.aa.C40.4	1.01
ICV	PC.aa.C40.5	1.04
ICV	PC.aa.C40.6	0.98
ICV	PC.aa.C42.0	0.95
ICV	PC.aa.C42.1	0.96
ICV	PC.aa.C42.2	0.96
ICV	PC.aa.C42.4	0.95
ICV	PC.aa.C42.5	1.09
ICV	PC.aa.C42.6	1
ICV	PC.ae.C30.0	0.98
ICV	PC.ae.C30.1	0.98
ICV	PC.ae.C30.2	0.95
ICV	PC.ae.C32.1	0.96
ICV	PC.ae.C32.2	0.94
ICV	PC.ae.C34.0	0.95
ICV	PC.ae.C34.1	0.98
ICV	PC.ae.C34.2	0.93
ICV	PC.ae.C34.3	0.95
ICV	PC.ae.C36.0	0.94
ICV	PC.ae.C36.1	1
ICV	PC.ae.C36.2	0.96
ICV	PC.ae.C36.3	0.98
ICV	PC.ae.C36.4	0.96
ICV	PC.ae.C36.5	0.93
ICV	PC.ae.C38.0	1
ICV	PC.ae.C38.2	0.97
ICV	PC.ae.C38.3	1
ICV	PC.ae.C38.4	0.97
ICV	PC.ae.C38.5	0.96
ICV	PC.ae.C38.6	0.92
ICV	PC.ae.C40.1	1.01
ICV	PC.ae.C40.2	0.99
ICV	PC.ae.C40.3	0.8
ICV	PC.ae.C40.4	0.97
ICV	PC.ae.C40.5	0.99
ICV	PC.ae.C40.6	0.97
ICV	PC.ae.C42.1	0.96
ICV	PC.ae.C42.2	0.97
ICV	PC.ae.C42.3	0.99
ICV	PC.ae.C42.4	1
ICV	PC.ae.C42.5	0.98
ICV	PC.ae.C44.3	0.96
ICV	PC.ae.C44.4	1
ICV	PC.ae.C44.5	0.96
ICV	PC.ae.C44.6	0.99
ICV	SM..OH..C14.1	1
ICV	SM..OH..C16.1	0.98
ICV	SM..OH..C22.1	0.98
ICV	SM..OH..C22.2	0.98
ICV	SM..OH..C24.1	1.02
ICV	SM.C16.0	0.93
ICV	SM.C16.1	0.95
ICV	SM.C18.0	0.94
ICV	SM.C18.1	0.94
ICV	SM.C20.2	0.96
ICV	SM.C24.0	1.13
ICV	SM.C24.1	0.94
ICV	SM.C26.0	1
ICV	SM.C26.1	0.98
WholeBrain	C0	0.94
WholeBrain	C10	0.95
WholeBrain	C10.2	1.69
WholeBrain	C12	0.91
WholeBrain	C14.1	0.91
WholeBrain	C14.1.OH	0.99
WholeBrain	C14.2	0.99
WholeBrain	C16	0.96
WholeBrain	C16.1	0.92
WholeBrain	C18	1.02
WholeBrain	C18.1	1
WholeBrain	C18.2	0.98
WholeBrain	C2	0.9
WholeBrain	C3	1.02
WholeBrain	C3.DC..C4.OH.	1.11
WholeBrain	C4	0.84
WholeBrain	C6..C4.1.DC.	0.9
WholeBrain	C5	0.85
WholeBrain	C5.DC..C6.OH.	1.83
WholeBrain	C7.DC	0.82
WholeBrain	C9	1.39
WholeBrain	lysoPC.a.C16.0	1.02
WholeBrain	lysoPC.a.C16.1	1.13
WholeBrain	lysoPC.a.C17.0	0.96
WholeBrain	lysoPC.a.C18.0	0.94
WholeBrain	lysoPC.a.C18.1	1.02
WholeBrain	lysoPC.a.C18.2	1.02
WholeBrain	lysoPC.a.C20.3	1.05
WholeBrain	lysoPC.a.C20.4	0.95
WholeBrain	lysoPC.a.C24.0	1.11
WholeBrain	lysoPC.a.C26.0	1.04
WholeBrain	lysoPC.a.C26.1	1.02
WholeBrain	lysoPC.a.C28.0	1.08
WholeBrain	lysoPC.a.C28.1	1.02
WholeBrain	PC.aa.C24.0	1.05
WholeBrain	PC.aa.C28.1	1.06
WholeBrain	PC.aa.C30.0	1
WholeBrain	PC.aa.C32.0	0.99
WholeBrain	PC.aa.C32.1	0.98
WholeBrain	PC.aa.C32.3	1.08
WholeBrain	PC.aa.C34.1	1
WholeBrain	PC.aa.C34.2	0.97
WholeBrain	PC.aa.C34.3	1.09
WholeBrain	PC.aa.C34.4	1.02
WholeBrain	PC.aa.C36.0	1.03
WholeBrain	PC.aa.C36.1	1.06
WholeBrain	PC.aa.C36.2	0.96
WholeBrain	PC.aa.C36.3	1.02
WholeBrain	PC.aa.C36.4	1.03
WholeBrain	PC.aa.C36.5	1
WholeBrain	PC.aa.C36.6	1.17
WholeBrain	PC.aa.C38.0	0.99
WholeBrain	PC.aa.C38.3	1.07
WholeBrain	PC.aa.C38.4	1
WholeBrain	PC.aa.C38.5	1.09
WholeBrain	PC.aa.C38.6	1.07
WholeBrain	PC.aa.C40.2	0.94
WholeBrain	PC.aa.C40.3	1.04
WholeBrain	PC.aa.C40.4	1.05
WholeBrain	PC.aa.C40.5	1.1
WholeBrain	PC.aa.C40.6	1.06
WholeBrain	PC.aa.C42.0	0.95
WholeBrain	PC.aa.C42.1	0.98
WholeBrain	PC.aa.C42.2	1.05
WholeBrain	PC.aa.C42.4	1.07
WholeBrain	PC.aa.C42.5	1.13
WholeBrain	PC.aa.C42.6	1.03
WholeBrain	PC.ae.C30.0	0.99
WholeBrain	PC.ae.C30.1	0.99
WholeBrain	PC.ae.C30.2	1.06
WholeBrain	PC.ae.C32.1	1.01
WholeBrain	PC.ae.C32.2	1.03
WholeBrain	PC.ae.C34.0	1.01
WholeBrain	PC.ae.C34.1	1.04
WholeBrain	PC.ae.C34.2	1
WholeBrain	PC.ae.C34.3	1
WholeBrain	PC.ae.C36.0	0.95
WholeBrain	PC.ae.C36.1	1.05
WholeBrain	PC.ae.C36.2	1.01
WholeBrain	PC.ae.C36.3	1
WholeBrain	PC.ae.C36.4	0.94
WholeBrain	PC.ae.C36.5	1
WholeBrain	PC.ae.C38.0	1.15
WholeBrain	PC.ae.C38.2	0.97
WholeBrain	PC.ae.C38.3	1
WholeBrain	PC.ae.C38.4	0.98
WholeBrain	PC.ae.C38.5	0.95
WholeBrain	PC.ae.C38.6	0.97
WholeBrain	PC.ae.C40.1	1.13
WholeBrain	PC.ae.C40.2	1.05
WholeBrain	PC.ae.C40.3	0.84
WholeBrain	PC.ae.C40.4	0.97
WholeBrain	PC.ae.C40.5	1
WholeBrain	PC.ae.C40.6	1.03
WholeBrain	PC.ae.C42.1	1.1
WholeBrain	PC.ae.C42.2	1.06
WholeBrain	PC.ae.C42.3	1.09
WholeBrain	PC.ae.C42.4	0.99
WholeBrain	PC.ae.C42.5	0.96
WholeBrain	PC.ae.C44.3	1.02
WholeBrain	PC.ae.C44.4	1
WholeBrain	PC.ae.C44.5	0.97
WholeBrain	PC.ae.C44.6	0.98
WholeBrain	SM..OH..C14.1	1.08
WholeBrain	SM..OH..C16.1	1.05
WholeBrain	SM..OH..C22.1	1.1
WholeBrain	SM..OH..C22.2	1.16
WholeBrain	SM..OH..C24.1	1.08
WholeBrain	SM.C16.0	1.01
WholeBrain	SM.C16.1	1.1
WholeBrain	SM.C18.0	1.04
WholeBrain	SM.C18.1	1.04
WholeBrain	SM.C20.2	1.07
WholeBrain	SM.C24.0	1.15
WholeBrain	SM.C24.1	1.06
WholeBrain	SM.C26.0	1.06
WholeBrain	SM.C26.1	1.08
MMSE	C0	1.08
MMSE	C10	1.17
MMSE	C10.2	0.84
MMSE	C12	1.07
MMSE	C14.1	0.98
MMSE	C14.1.OH	1.02
MMSE	C14.2	0.97
MMSE	C16	0.95
MMSE	C16.1	1.06
MMSE	C18	0.99
MMSE	C18.1	0.97
MMSE	C18.2	0.95
MMSE	C2	0.94
MMSE	C3	1.01
MMSE	C3.DC..C4.OH.	0.8
MMSE	C4	1.33
MMSE	C6..C4.1.DC.	0.99
MMSE	C5	1.46
MMSE	C5.DC..C6.OH.	2.14
MMSE	C7.DC	0.87
MMSE	C9	0.78
MMSE	lysoPC.a.C16.0	0.99
MMSE	lysoPC.a.C16.1	1.09
MMSE	lysoPC.a.C17.0	1.01
MMSE	lysoPC.a.C18.0	1.07
MMSE	lysoPC.a.C18.1	1.01
MMSE	lysoPC.a.C18.2	0.94
MMSE	lysoPC.a.C20.3	1.02
MMSE	lysoPC.a.C20.4	1.02
MMSE	lysoPC.a.C24.0	0.96
MMSE	lysoPC.a.C26.0	1.02
MMSE	lysoPC.a.C26.1	0.98
MMSE	lysoPC.a.C28.0	1.02
MMSE	lysoPC.a.C28.1	1
MMSE	PC.aa.C24.0	0.96
MMSE	PC.aa.C28.1	0.97
MMSE	PC.aa.C30.0	0.94
MMSE	PC.aa.C32.0	0.96
MMSE	PC.aa.C32.1	1.03
MMSE	PC.aa.C32.3	1.05
MMSE	PC.aa.C34.1	0.94
MMSE	PC.aa.C34.2	0.95
MMSE	PC.aa.C34.3	1.03
MMSE	PC.aa.C34.4	1.03
MMSE	PC.aa.C36.0	0.98
MMSE	PC.aa.C36.1	0.99
MMSE	PC.aa.C36.2	0.94
MMSE	PC.aa.C36.3	0.95
MMSE	PC.aa.C36.4	0.95
MMSE	PC.aa.C36.5	0.88
MMSE	PC.aa.C36.6	0.88
MMSE	PC.aa.C38.0	0.98
MMSE	PC.aa.C38.3	1
MMSE	PC.aa.C38.4	0.99
MMSE	PC.aa.C38.5	0.98
MMSE	PC.aa.C38.6	0.96
MMSE	PC.aa.C40.2	0.88
MMSE	PC.aa.C40.3	0.92
MMSE	PC.aa.C40.4	1
MMSE	PC.aa.C40.5	1.03
MMSE	PC.aa.C40.6	0.96
MMSE	PC.aa.C42.0	0.95
MMSE	PC.aa.C42.1	0.99
MMSE	PC.aa.C42.2	1.01
MMSE	PC.aa.C42.4	0.99
MMSE	PC.aa.C42.5	1.03
MMSE	PC.aa.C42.6	1.01
MMSE	PC.ae.C30.0	0.93
MMSE	PC.ae.C30.1	0.97
MMSE	PC.ae.C30.2	1.02
MMSE	PC.ae.C32.1	0.93
MMSE	PC.ae.C32.2	0.97
MMSE	PC.ae.C34.0	0.96
MMSE	PC.ae.C34.1	0.95
MMSE	PC.ae.C34.2	0.99
MMSE	PC.ae.C34.3	0.94
MMSE	PC.ae.C36.0	0.88
MMSE	PC.ae.C36.1	0.99
MMSE	PC.ae.C36.2	0.96
MMSE	PC.ae.C36.3	1
MMSE	PC.ae.C36.4	0.97
MMSE	PC.ae.C36.5	0.96
MMSE	PC.ae.C38.0	0.92
MMSE	PC.ae.C38.2	0.97
MMSE	PC.ae.C38.3	0.96
MMSE	PC.ae.C38.4	0.99
MMSE	PC.ae.C38.5	0.97
MMSE	PC.ae.C38.6	0.96
MMSE	PC.ae.C40.1	0.96
MMSE	PC.ae.C40.2	0.95
MMSE	PC.ae.C40.3	0.82
MMSE	PC.ae.C40.4	0.95
MMSE	PC.ae.C40.5	0.99
MMSE	PC.ae.C40.6	0.96
MMSE	PC.ae.C42.1	1
MMSE	PC.ae.C42.2	0.97
MMSE	PC.ae.C42.3	0.96
MMSE	PC.ae.C42.4	0.96
MMSE	PC.ae.C42.5	0.97
MMSE	PC.ae.C44.3	0.99
MMSE	PC.ae.C44.4	0.93
MMSE	PC.ae.C44.5	0.92
MMSE	PC.ae.C44.6	0.97
MMSE	SM..OH..C14.1	0.99
MMSE	SM..OH..C16.1	1.01
MMSE	SM..OH..C22.1	1
MMSE	SM..OH..C22.2	0.99
MMSE	SM..OH..C24.1	0.98
MMSE	SM.C16.0	0.97
MMSE	SM.C16.1	1
MMSE	SM.C18.0	1.02
MMSE	SM.C18.1	1.07
MMSE	SM.C20.2	1.07
MMSE	SM.C24.0	0.97
MMSE	SM.C24.1	0.97
MMSE	SM.C26.0	0.96
MMSE	SM.C26.1	0.95
