# Supplementary material for: Quick assessment for systematic test statistic inflation/deflation due to null model misspecifications in genome-wide environment interaction studies
Source: PLoS One. 2019 Jul 18;14(7):e0219825. doi: 10.1371/journal.pone.0219825 (PMC6638962; doi:10.1371/journal.pone.0219825)
Supplement: S2 Appendix — R code for simulation studies, including a function lapprox to compute lapprox using phenotype, environment and covariate variables as input. (R) [file pone.0219825.s012.R]

# S2 Appendix. Program code for simulation studies

# usage example:
#### Rscript tapprox_sim.R 1 q 100

# 1st argument: 1 or 2 or 3 or 4 (Comparison)
# 2nd argument: q or b (quantitative/binary)
# 3rd argument: n (sample size)


args = commandArgs(trailing=TRUE)

set.seed(70977)


################################################
## functions for lapprox

tapproxq = function(Z,X,Y){  # quantitative
	n = length(Y)
	lll = lm(Y~Z-1)
	diagQz = 1 - hatvalues(lll)
	QzY = lll$resid

	D = t(X) %*% (X*as.vector(diagQz))
	A_2 = t(X)%*%( X * ( QzY^2 ) )

	A_3 = sum( QzY^2 )

	AN = sum(diag(solve(D)%*%A_2))
	t_approx = AN

	t_approx = t_approx / ((1/n)*(A_3 - AN))

	return(t_approx)
}


tapproxb = function(Z,X,Y){  # binary
	n = length(Y)
	g0 = glm(Y~Z,family=binomial)
	mu = fitted(g0)
	om = sqrt(mu*(1-mu))
	Z = om*Z
	X = om*X
	Y = (Y - mu)/om

	lll = lm(Y~Z-1)
	diagQz = 1 - hatvalues(lll)
	QzY = lll$resid

	D = t(X) %*% (X*diagQz)
	A_2 = t(X)%*%( X * ( QzY^2 ) )

	A_3 = sum( QzY^2 )

	t_approx  = sum(diag(solve(D)%*%A_2))

	return(t_approx)
}


#
# lapprox both for quantitative and binary phenotypes
# input:
# Z: covariate matrix including the intercept
# X: matrix for joint GxE interaction effects (marginal effect must be represented by the intercept)
# y: phenotype vector (0/1 code needed for binary phenotype)
#
# Example usage:
#n = 100  # sample size
#q = 3  # number of covariates
#Z = matrix(rnorm(n*q),n,q)  # covariates, the first component is used as the environment variable
#y = 1*(rnorm(n)>0)  # binary phenotype
#lapprox(cbind(1,Z),cbind(1,Z[,1]),y)  # lapprox for joint GxE interaction test
#lapprox(cbind(1,Z),matrix(1,nrow(Z),1),y)  # lapprox for marginal association test


lapprox = function(Z,X,Y){
	ii = complete.cases(cbind(Z,X,Y));
	Y = Y[ii]; Z = Z[ii,,drop=F]; X = X[ii,,drop=F]
	kkk = ifelse(length(table(Y))==2,tapproxb(Z,X,Y),tapproxq(Z,X,Y))/ncol(X)
	return( kkk )
}


################################################
## functions for score test

Tscoreb = function(y, xtes, xcov, tol=1e-7){  # score test for binary phenotype
	ii = complete.cases(cbind(y,xtes,xcov))
	y = y[ii]; xtes = xtes[ii,]; xcov = xcov[ii,]
	xtes = as.matrix(xtes);
	xcov = as.matrix(xcov);
	icov = 1:ncol(xcov); ites = ncol(xcov)+(1:ncol(xtes))

	res = glm(y ~ xcov-1, family=binomial)
	phi = res$fitted
	w.5 = sqrt( phi*(1 - phi) )

	ztes = w.5*xtes; zcov = w.5*xcov; u = ( y - phi )/w.5
	modU0 = t(ztes)%*%u
	zz = cbind(zcov,ztes)
	iV = try( MASS::ginv(t(zz)%*%zz,tol=tol), FALSE)
	if(class(iV) == "try-error"){
		return(c( 0, 0 ))
	}else{
		Zu = t(zz)%*%u
		QZu2 = sum(u^2) - t(Zu)%*%iV%*%Zu
		s2 = QZu2/nrow(zz)

		tt = t(modU0)%*%iV[ites,ites]%*%modU0
		tt = ifelse(tt>100,0,tt)

		return(c( tt, tt/s2 ))
	}
}


Tscoreq = function(y, xtes, xcov, tol=1e-7){  # score test for quantitative phenotype
	ii = complete.cases(cbind(y,xtes,xcov))
	y = y[ii]; xtes = xtes[ii,]; xcov = xcov[ii,]
	xtes = as.matrix(xtes);
	xcov = as.matrix(xcov);
	icov = 1:ncol(xcov); ites = ncol(xcov)+(1:ncol(xtes))

	xx = cbind(xcov,xtes)
	iV = try( MASS::ginv(t(xx)%*%xx,tol=tol), FALSE)
	if(class(iV) == "try-error"){
		return(c( 0, 0 ))
	}else{
		Xy = t(xx)%*%y; b = iV%*%Xy
		QXy2 = sum(y^2) - t(Xy)%*%b
		s2 = as.vector(QXy2/nrow(xx))

		tt = t(b[ites])%*%MASS::ginv(iV[ites,ites],tol=tol)%*%b[ites]
	}

	return(c( tt, tt/s2 ))
}


Tscore = function(y, xtes, xcov, met, tol) if(met=="logistic"){Tscoreb(y,xtes,xcov,tol)}else{Tscoreq(y,xtes,xcov,tol)}  # score test

################################################


R = 200  # number of simulation runs

L = 2000  # number of loci
sL = 100  # number of loci in independent blocks


BCOEF = rbind(c(0,0,0),c(1,0,0),c(0,1,0),c(0,0,1))  # effect size (regression coefficients)

print(args)


######
o = 0
for(qb in args[2]){  # q/b (quantitative/binary)
for(n in as.numeric(args[3])){  # n (sample size)


et = c("norm1","norm5","unif1","bin1","ord1")  #c("3a","3b","3c","3d")
if(args[1]!=1) et = "norm1"
for(etype in et){


Maf = c("U","B"); Rho = c(0,0.5)  #c("Base","4a","4b","4c")
if(args[1]!=2){ Maf = "U"; Rho = 0 }
for(maf in Maf){  # maf dist
for(rho in Rho){  # LD


Et = c("NA","covG","envG","covenvG","covenv","covGR","covenvGR")  #c("Base","1a","1b","1c","1d","2a","2b")
if(args[1]!=3) Et = "NA"
for(Etype in Et){


Tmodel = c("quad",1,10)  #c("2c","2d","2e")
if(args[1]!=4) Tmodel = "lin"
for(truemodel in Tmodel){


###
for(iB in 1:nrow(BCOEF)){

b01 = BCOEF[iB,1]
b02 = BCOEF[iB,2]
b03 = BCOEF[iB,3]

ard = c("a","r","d")  # add,rec,dom
if(b01==0 & b03==0) ard = c("a")
for(gmodel in ard){


o = o+1
#}}}}}}}}}
######


ff = paste0("tapprox_",qb,"_",n,"_",etype,"_",Etype,"_",truemodel,"_",maf,"_",rho,"_",b01,b02,b03,gmodel,".RData")

print(ff)


if(maf=="U"){ Maf = runif(L,0.02,0.5) }  # MAF distribution, uniform
if(maf=="B"){ Maf = rbeta(L,0.5,0.5); Maf[Maf>0.5] = 1-Maf[Maf>0.5]; Maf[Maf<0.02] = 0.02; }  # MAF distribution, beta

ltrue = round(L/2)


##############################

Cor = matrix(rho,sL,sL); diag(Cor) = 1

Ta = matrix(0,R,4)

for(r in 1:R){

	G = NULL
	for(s in 1:(L/sL)) G = cbind(G, bindata::rmvbin(n,margprob=Maf[(s-1)*sL+(1:sL)],sigma=Cor) + bindata::rmvbin(n,margprob=Maf[(s-1)*sL+(1:sL)],sigma=Cor))  # SNP matrix
	g = G[,ltrue]
	if(gmodel=="r") g = (G[,ltrue]==2)*1  # recessive
	if(gmodel=="d") g = (G[,ltrue]>=1)*1  # dominant

	if(etype=="norm1") Z = matrix(rnorm(n*2),n,2)  # one normal covariate and env
	if(etype=="norm5") Z = matrix(rnorm(n*6),n,6)  # five normal covariates and env
	if(etype=="unif1") Z = 5*matrix(runif(n*2),n,2)  # one uniform covariate and env
	if(etype=="bin1") Z = matrix(rbinom(n*2,prob=0.5,1),n,2)  # one binary covariate and env
	if(etype=="ord1") Z = matrix(rbinom(n*2,prob=0.5,3),n,2)  # one ordinal (factor) covariate and env

	if(Etype=="covenv"){  # association between covariate and environment variables
		covZ = matrix(0.5,2,2); diag(covZ) = 1
		Z = MASS::mvrnorm(n,numeric(2),covZ)
	}
	if(Etype=="covG" | Etype=="covenvGR"){  # association between covariate and genotype
		Z = matrix(rnorm(n*2),n,2)
		Z[,-1] = Z[,-1]/50 + rowMeans(G)%*%t(rep(1,2-1))
	}
	if(Etype=="envG"){  # association between environment and genotype
		Z = matrix(rnorm(n*2),n,2)
		Z[,1] = Z[,1]/50 + rowMeans(G[,(1:(L/sL))*sL])
	}
	if(Etype=="covenvG" | Etype=="covenvGR"){  # association between covariate/environment and genotype
		Z = matrix(rnorm(n*2),n,2)
		Z = Z/50 + rowMeans(G)%*%t(rep(1,2))
	}

	mu = b01*g + Z%*%rep(b02,ncol(Z))/ncol(Z) + b03*(g*Z[,1])
	if(truemodel=="quad") mu = mu - Z[,1]^2  # quadratic true model
	if(!(truemodel %in% c("lin","quad"))){  # outliers
		if(as.numeric(truemodel) > 0) Z[1:as.numeric(truemodel),1] = 99
	}

	y = mu + rnorm(n)  # quantitative phenotype

	if(qb=="b") y = rbinom(n,size=1,prob=1/(1+exp(-mu)))  # binary phenotype

	if(Etype=="covGR" | Etype=="covenvGR"){  # covariates removed from null model
		Z = Z[,1,drop=F]
	}


	Ta[r,1] = lapprox(cbind(1,Z),cbind(1,Z[,1]),y)  # lapprox for joint GxE interaction test
	Ta[r,3] = lapprox(cbind(1,Z),matrix(1,nrow(Z),1),y)  # lapprox for marginal association test

	tscore = tscoreM = numeric(L)
	for(l in 1:L){
		xtes=cbind(G[,l],Z[,1]*G[,l]);xcov=cbind(1,Z)

		tscore[l] = Tscore(y=y,xtes=cbind(G[,l],Z[,1]*G[,l]),xcov=cbind(1,Z),met=ifelse(qb=="b","logistic","linear"),tol=1e-7)[(qb=="q")+1]/2
		tscoreM[l] = Tscore(y=y,xtes=as.matrix(G[,l]),xcov=cbind(1,Z),met=ifelse(qb=="b","logistic","linear"),tol=1e-7)[(qb=="q")+1]
	}

	Ta[r,2] = mean(tscore)
	Ta[r,4] = mean(tscoreM)

}


plot(Ta[,1:2],xlab="l_approx",ylab="l_mean"); abline(0,1)


ff = paste0("tapprox_",qb,"_",n,"_",etype,"_",Etype,"_",truemodel,"_",maf,"_",rho,"_",b01,b02,b03,gmodel,".RData")

print(ff)
print(c(colMeans(Ta), mean( Ta[,1]/Ta[,2] ),sd( Ta[,1]/Ta[,2] ), mean( Ta[,3]/Ta[,4] ),sd( Ta[,3]/Ta[,4] ) ))


save.image(file=ff)


}}}}}}}}}
